# Supplementary material for: An In Situ Study on Nanozyme Performance to Optimize Nanozyme-Strip for Aβ Detection
Source: Sensors (Basel). 2023 Mar 24;23(7):3414. doi: 10.3390/s23073414 (PMC10098967; doi:10.3390/s23073414)
Supplement: Supplementary file 1 [file sensors-23-03414-s001.zip]

Archive with 1 entries (1 files):
- sensors-2257857-supplementary.pdf
